# Supplementary material for: An in silico analysis of dynamic changes in microRNA expression profiles in stepwise development of nasopharyngeal carcinoma
Source: BMC Med Genomics. 2012 Jan 19;5:3. doi: 10.1186/1755-8794-5-3 (PMC3293045; doi:10.1186/1755-8794-5-3)
Supplement: Additional file 1 — Clinical features of patients. The information is available online. [file 1755-8794-5-3-S1.XLSX]

## Sheet: Sheet1
ID	samples	gender	ages	TMN	stages
1	normal1	female	57
2	normal2	men	48			for chip
3	normal3	men	17
4	normal4	female	38
5	normal5	men	32			for chip
6	normal6	men	53			for chip
7	normal7	men	55
8	normal8	men	32			for chip
9	normal9	female	37			for chip
10	normal10	female	38			for chip
11	NPC1	men	45	T2N2M0	III stage
12	NPC2	men	51	T1N2M0	II stage
13	NPC3	female	47	T3N2M0	III stage
14	NPC4	men	72	T4N0M0	IV stage
15	NPC5	female	20	T1N0M0	Ⅰstage
16	NPC6	men	38	T2N1M0	II stage
17	NPC7	men	52	T2N1M0	II stage
18	NPC8	female	58	T4N1M0	IV stage
19	NPC9	female	52	T3N0M0	III stage
20	NPC10	men	37	T1N0M0	Ⅰstage	for chip
21	NPC11	men	52	T3N1M0	III stage
22	NPC12	female	46	T1N0M0	Ⅰstage	for chip
23	NPC13	men	42	T1N2M0	III stage	for chip
24	NPC14	female	51	T3N2M0	III stage	for chip
25	NPC15	men	48	T3N0M0	III stage	for chip
26	NPC16	men	43	T2N2M0	III stage	for chip
27	NPC17	men	58	T4N3Mo	IV stage
28	NPC18	men	60	T4N2M0	IV stage	for chip
29	NPC19	men	62	T2N1M0	II stage	for chip
30	NPC20	men	73	T2N1M0	II stage	for chip
31	NPC21	men	51	T3N3M0	IV stage
32	NPC22	female	67	T3N3M0	IV stage	for chip
33	NPC23	female	43	T3N4M0	IV stage	for chip
34	NPC24	men	42	T3N4M0	IV stage	for chip
35	NPC25	men	52	T3N3M0	IV stage
36	NPC26	men	27	T2N2M0	III stage
37	NPC27	men	36	T4N3M0	IV stage
38	NPC28	female	67	T3N3M0	IV stage
39	NPC29	men	45	T2N1M0	II stage
40	NPC30	men	46	T2N0M0	II stage
41	NPC31	men	48	T1N2M0	III stage
42	NPC32	men	44	T2N2M0	III stage
43	NPC33	men	35	T2N2M0	III stage
44	NPC34	female	54	T3N1M0	III stage
45	NPC35	men	47	T4N1M0	IV stage
46	NPC36	men	42	T2N3M0	IV stage
47	NPC37	men	60	T4N2M0	IV stage
48	NPC38	female	62	T4N2M0	IV stage
49	NPC lymph node metastasis 1	men	52	T3N3M0	IV stage	for chip
50	NPC lymph node metastasis 2	men	27	T2N2M0	III stage	for chip
51	NPC lymph node metastasis 3	men	36	T4N3M0	IV stage	for chip
52	NPC lymph node metastasis 4	female	67	T3N3M0	IV stage	for chip
